# Supplementary material for: Anemia as a mediator: bridging the frailty index and hip fractures in older Chinese populations
Source: Front Public Health. 2025 Apr 23;13:1558074. doi: 10.3389/fpubh.2025.1558074 (PMC12055539; doi:10.3389/fpubh.2025.1558074)
Supplement: Supplementary file 1 [file Data_Sheet_1.zip]

Archive with 3 entries (2 files):
- Supplementary Tables/
- Supplementary Tables/Table S1.docx
- Supplementary Tables/Table S2.doc
